# Supplementary material for: Rhein Improves Renal Fibrosis by Restoring Cpt1a-Mediated Fatty Acid Oxidation through SirT1/STAT3/twist1 Pathway
Source: Molecules. 2022 Apr 6;27(7):2344. doi: 10.3390/molecules27072344 (PMC9000220; doi:10.3390/molecules27072344)
Supplement: Supplementary file 1 [file molecules-27-02344-s001.zip]

Archive with 1 entries (1 files):
- molecules-1595743-SI.pdf
